# Supplementary material for: Propionic acidemia in Mexico: Clinical and genotypic spectrum
Source: Mol Genet Metab Rep. 2026 Apr 15;47:101311. doi: 10.1016/j.ymgmr.2026.101311 (PMC13097002; doi:10.1016/j.ymgmr.2026.101311)
Supplement: Supplementary file 1 — Supplementary material: Supplementary Table S3. Functional classification of variants found in Mexican patients with propionic acidemia. [file mmc1.xlsx]

## Sheet: Table S3
Supplementary Table S3. Functional classification of variants found in Mexican patients with propionic acidemia.
Patient ID	Allele 1	Allele 2	Change protein 1	Change protein 2	Type of variant 1	Type of variant 2	Functional classification Allele 1	Functional classification Alle 2
PCCA
PA-13	c.2041-1G>T	c.2041-1G>T	p.(?)	p.(?)	Splicing	Splicing	LOF	LOF
PA-28	c.2041-1G>T	c.2041-1G>T	p.(?)	p.(?)	Splicing	Splicing	LOF	LOF
PA-12	c.2041-1G>T	c.866_867delAG	p.(?)	p.(Glu289Valfs*53)	Splicing	In-frame and frameshift indels	LOF	LOF
PA-02	c.437T>C	c.1071G>T	p.(Leu146Pro)	p.(Glu357Asp)	Missense	Missense	No LOF	No LOF
PA-20	c.674G>A	c.1429G>A	p.(Gly225Asp)	p.(Gly477Ser)	Missense	Missense	No LOF	No LOF
PA-40	c.676G>A	c.676G>A	p.(Gly226Arg)	p.(Gly226Arg)	Missense	Missense	No LOF	No LOF
PA-17	c.734C>A	c.1855C>T	p.(Ser245*)	p.(Arg619*)	Nonsense	Nonsense	LOF	LOF
PA-29	c.866_867delAG	c.1071G>T	p.(Glu289Valfs*53)	p.(Glu357Asp)	In-frame and frameshift indels	Missense	LOF	No LOF
PA-38	c.1071G>T	c.1071G>T	p.(Glu357Asp)	p.(Glu357Asp)	Missense	Missense	No LOF	No LOF
PA-24	c.1195C>T	NC_000013.11:g.(?_100089111)_(100089236_?)del (minimum deletion size: 126bp) NC_000013.11(NM_000282.4):c.-10_105+11del	p.(Arg399Trp)	p.(?)	Missense	In-frame and frameshift indels	No LOF	LOF
PA-30	c.1643+3A>G	c.1643+3A>G	p.(?)	p.(?)	Splicing	Splicing	LOF	LOF
PA-06	c.1899+4_1899+7delAGTA	c.1899+4_1899+7delAGTA	p.(?)	p.(?)	In-frame and frameshift indels	In-frame and frameshift indels	LOF	LOF
PA-25	c.1899+4_1899+7delAGTA	c.2129_2130del	p.(?)	p.(Val710Alafs*23)	In-frame and frameshift indels	In-frame and frameshift indels	LOF	LOF
PA-34	NC_000013.11:g.(?_100089111)_(100089236_?)del (minimum deletion size: 126bp) NC_000013.11(NM_000282.4):c.-10_105+11del	NC_000013.11:g.(?_100089111)_(100089236_?)del (minimum deletion size: 126bp) NC_000013.11(NM_000282.4):c.-10_105+11del	p.(?)	p.(?)	In-frame and frameshift indels	In-frame and frameshift indels	LOF	LOF
PCCB
Patient ID	Allele 1	Allele 2	Change protein 1	Change protein 2	Type of variant 1	Type of variant 2	Functional classification Allele 1	Functional classification Alle 2
PA-18	c.484G>T	c.484G>T	p.(Gly162Trp)	p.(Gly162Trp)	Missense	Missense	No LOF	No LOF
PA-36	c.484G>T	c.484G>T	p.(Gly162Trp)	p.(Gly162Trp)	Missense	Missense	No LOF	No LOF
PA-33	c. 1309G>A	c. 1309G>A	p.(Gly437Ser)	p.(Gly437Ser)	Missense	Missense	No LOF	No LOF
PA-51	c. 1309G>A	c. 1309G>A	p.(Gly437Ser)	p.(Gly437Ser)	Missense	Missense	No LOF	No LOF
PA-32	c. 1309G>A	c.337C>T	p.(Gly437Ser)	p.(Arg113*)	Missense	Nonsense	No LOF	LOF
PA-43	c.1309G>A	c.517_518delTT	p.(Gly437Ser)	p.(Leu173Glyfs*56)	Missense	In-frame and frameshift indels	No LOF	LOF
PA-15	c. 1309G>A	c.1388T>G	p.(Gly437Ser)	p.(Met463Arg)	Missense	Missense	No LOF	No LOF
PA-22	c. 331C>T	c. 331C>T	p.(Arg111*)	p.(Arg111*)	Nonsense	Nonsense	LOF	LOF
PA-21	c.386_387delinsAAC	c.836C>T	p.(Phe129*)	p.(Pro279Leu)	Nonsense	Missense	LOF	No LOF
PA-07	c.484G>T	c.1173dupT	p.(Gly162Trp)	p.(Val392Cysfs*2)	Missense	In-frame and frameshift indels	No LOF	LOF
PA-01	c.1173dupT	c.1223delT	p.(Val392Cysfs*2)	p.(Ile408Thrfs*35)	In-frame and frameshift indels	In-frame and frameshift indels	LOF	LOF
PA-03	c.1218_1231delinsTAGAGCACAGGA	c.1218_1231delinsTAGAGCACAGGA	p.(Gly407Argfs*14)	p.(Gly407Argfs*15)	In-frame and frameshift indels	In-frame and frameshift indels	LOF	LOF
PA-14	c.1218_1231delinsTAGAGCACAGGA	c.1218_1231delinsTAGAGCACAGGA	p.(Gly407Argfs*14)	p.(Gly407Argfs*15)	In-frame and frameshift indels	In-frame and frameshift indels	LOF	LOF
PA-35	c.1223delT	c.1231C>A	p.(Ile408Thrfs*35)	p.(His411Asn)	In-frame and frameshift indels	Missense	LOF	No LOF
PA-42	c.1260dupT	c.1260dupT	p.(Glu421*)	p.(Glu421*)	Nonsense	Nonsense	LOF	LOF
PA-50	c.1173dupT	c.1173dupT	p.(Val392Cysfs*2)	p.(Val392Cysfs*2)	In-frame and frameshift indels	In-frame and frameshift indels	LOF	LOF
